# Supplementary material for: The complete mitochondrial genome of Epicauta sibirica Pallas, 1773 (Coleoptera: Meloidae)
Source: Mitochondrial DNA B Resour. 2024 Nov 11;9(11):1506–9. doi: 10.1080/23802359.2024.2418140 (PMC11556270; doi:10.1080/23802359.2024.2418140)
Supplement: Pairwise distance.xlsx [file TMDN_A_2418140_SM9854.xlsx]

## Sheet: Sheet1
	T. castaneum	E. chinensis	H. cichorii	H. phaleratus	H. marcipoli	E. impressicornis	E. gorhami	L. caraganae	E. sibirica	M. aulica	M. calida
KM009121.1_Tribolium_castaneum
KP692789.1_Epicauta chinensis	0.378
NC_039657.1_Hycleus_cichorii	0.379	0.319
NC_036045.1_Hycleus_phaleratus	0.374	0.316	0.148
NC_036044.1_Hycleus_marcipoli	0.368	0.308	0.153	0.113
NC_045246.1_Epicauta_impressicornis	0.382	0.139	0.322	0.319	0.31
NC_036042.1_Epicauta_gorhami	0.389	0.155	0.329	0.323	0.317	0.153
NC_033339.1_Lytta_caraganae	0.359	0.271	0.306	0.301	0.292	0.27	0.276
OR666728_Epicauta_sibirica	0.377	0.007	0.32	0.317	0.308	0.14	0.155	0.271
NC_036046.1_Mylabris_aulica	0.381	0.307	0.297	0.293	0.286	0.31	0.313	0.285	0.306
NC_050854.1_Mylabris_calida	0.342	0.282	0.222	0.218	0.21	0.284	0.293	0.267	0.282	0.26
