# Supplementary material for: The complete mitochondrial genome of Epicauta sibirica Pallas, 1773 (Coleoptera: Meloidae)
Source: Mitochondrial DNA B Resour. 2024 Nov 11;9(11):1506–9. doi: 10.1080/23802359.2024.2418140 (PMC11556270; doi:10.1080/23802359.2024.2418140)
Supplement: The 13 accession numbers for E sibirica currently published on NCBI.xlsx [file TMDN_A_2418140_SM9853.xlsx]

## Sheet: Sheet1
ACCESSION	GENE
OR666728.1	complete mitogenome (this study)
MZ472740.1	cytochrome c oxidase subunit I
MZ472739.1	cytochrome c oxidase subunit I
MZ472738.1	cytochrome c oxidase subunit I
MZ472737.1	cytochrome c oxidase subunit I
MZ472736.1	cytochrome c oxidase subunit I
MZ472735.1	cytochrome c oxidase subunit I
OM836675.1	cytochrome c oxidase subunit I
OM836674.1	cytochrome c oxidase subunit I
OM836673.1	cytochrome c oxidase subunit I
OM869750.1	UNVERIFIED
OM869749.1	UNVERIFIED
OM869748.1	UNVERIFIED
